# Supplementary material for: Soluble cerebral Aβ protofibrils link Aβ plaque pathology to changes in CSF Aβ42/Aβ40 ratios, neurofilament light and tau in Alzheimer’s disease model mice
Source: Nat Aging. 2025 Feb 12;5(3):366–75. doi: 10.1038/s43587-025-00810-8 (PMC11922755; doi:10.1038/s43587-025-00810-8)
Supplement: Supplementary file 3 — Data sheet containing the raw data for all measurements in 5xFAD mice. [file 43587_2025_810_MOESM3_ESM.xlsx]

## Sheet: Blad1
ID	Gender	Age	CSF Aβ42 (pg/ml)	CSF Aβ40 (pg/ml)	CSF Aβ42/Ab40 ratio	CSF Aβ42 (pg/ml) Lg10 transformed	CSF Aβ40 (pg/ml) Lg10 transformed	CSF Aβ42/Ab40 ratio Lg10 transformed	Total protein TBS-fraction cortex (µg/ml)	Aβ42 TBS-fraction cortex (pg/ml)	Aβ42 TBS-fraction cortex (pg/mg tissue)	Aβ40 TBS-fraction cortex (pg/ml)	Aβ40 TBS-fraction cortex (pg/mg tissue)	TBS-fraction cortex Aβ42/Aβ40 ratio	Aβ42 FA-fraction cortex (pg/ml)	Aβ42 FA-fraction cortex (pg/mg tissue)	Aβ40 FA-fraction cortex (pg/ml)	Aβ40 FA-fraction cortex (pg/mg tissue)	FA-fraction cortex Aβ42/Aβ40 ratio	FA-soluble/TBS-soluble Ab40 ratio	FA-soluble/TBS-soluble Ab42 ratio	Aβ oligomes (82E1) TBS fraction (pM)	Aβ oligomes (82E1) TBS fraction (pmol/mg tissue)	Aβ oligomes (82E1) TBS fraction (pmol/mg tissue) Lg10 transformed	Aβ protofibrils (BAN2401) TBS fraction (pM)	Aβ protofibrils (BAN2401) TBS fraction (pmol/mg tissue)	Aβ42 in Aβ protofibrils (BAN2401) TBS fraction (pg/ml)	Aβ40 in Aβ protofibrils (BAN2401) TBS fraction (pg/ml)	Aβ42/Aβ40 ratio in Aβ protofibrils (BAN2401) TBS fraction	ThioS cortex	ThioS subiculum	Aβ42 total cortex (%Area)	Aβ40 total cortex (%Area)	Aβ42/Aβ40 ratio total cortex (%Area)	CSF t-tau (pg/ml)	CSF NfL (pg/ml)
868	Male	2	15014.2	10082.8	1.48908	4.1765	4.00358	1.17292	2784.37	490.194	4.90194	336.488	3.36488	1.4568	597.546	119.509	73.8679	14.7736	8.08939	4.39052	24.38	757.151	0.00757151	0.879183	29.1545	0.000291545	250.038	56.6	4.41763	0	0.59	0.136467	0.289067	0.472094	315	5078
857	Male	2	15450.5	5718.69	2.70176	4.18894	3.7573	1.43165	2797.89	557.353	5.57353	302.819	3.02819	1.84055	714.102	142.82	85.8262	17.1652	8.32033	5.66848	25.6248	812.6	0.008126	0.909877	31.2732	0.000312732	50.2458	56.6	0.887735	0	0.49	0.169667	0.179733	0.943991	392	-
858	Male	2	20787	12900	1.61139	4.31779	4.11059	1.2072	2813.1	581.094	5.81094	368.257	3.68257	1.57796	1099.04	219.808	144.826	28.9651	7.58871	7.86547	37.8266	1012.44	0.0101244	1.00537	39.7368	0.000397368	291.203	124.433	2.34023	0.01	0.43	0.173917	0.1846	0.942127	321	3158
882	Male	2	13646.5	5063.34	2.69516	4.13502	3.70444	1.43059	2852.82	376.126	3.76126	264.324	2.64324	1.42297	26629.9	5325.98	231.801	46.3602	114.883	17.5392	1416.01	846.603	0.00846603	0.92768	30.744	0.00030744	246.29	117.395	2.09797	0	0.5	0.175133	0.317583	0.551456	128	1185
883	Male	2	11495.2	4716.2	2.43739	4.06052	3.67359	1.38693	3043.78	374.014	3.74014	239.284	2.39284	1.56306	1122.22	224.444	146.106	29.2212	7.68085	12.2119	60.0094	814.761	0.00814761	0.91103	32.1052	0.000321052	432.696	173.074	2.50006	0	0.17	0.145833	0.170444	0.855606	324	-
888	Male	2	19066.1	13930.6	1.36865	4.28026	4.14397	1.13629	3120.91	607.343	6.07343	383.053	3.83053	1.58553	714.984	142.997	96.9117	19.3823	7.37768	5.05996	23.5446	927.237	0.00927237	0.967191	46.8981	0.000468981	550.533	178.588	3.0827	0.03	0.62	0.12	0.119467	1.00446	-	10634
851	Female	2	19535.1	8380.54	2.331	4.29081	3.92327	1.36754	2792.4	681.315	6.81315	358.193	3.58193	1.90209	3263.57	652.715	246.973	49.3946	13.2143	13.7899	95.8022	970.588	0.00970588	0.987035	58.2839	0.000582839	974.123	190.903	5.10271	0.14	1.43	0.452	0.265467	1.70266	456	4186
853	Female	2	14006.1	9166.92	1.5279	4.14632	3.96222	1.18409	2838.87	877.012	8.77012	440.948	4.40948	1.98892	10517.2	2103.44	392.98	78.5961	26.7626	17.8243	239.841	1104.67	0.0110467	1.04323	45.5491	0.000455491	1587.97	248.042	6.40201	0.15	1.55	0.7188	0.429733	1.67267	97	6669
855	Female	2	14681.9	7590.69	1.9342	4.16678	3.88028	1.2865	2730.3	581.695	5.81695	289.176	2.89176	2.01156	3342.21	668.442	293.724	58.7447	11.3788	20.3145	114.913	1195.77	0.0119577	1.07765	49.6218	0.000496218	1104	202.291	5.45746	0.14	0.76	0.476133	0.243267	1.95725	340	8792
878	Female	2	15326.9	8352.21	1.83508	4.18546	3.9218	1.26365	2906.89	821.582	8.21582	424.629	4.24629	1.93482	2330.4	466.081	187.259	37.4518	12.4448	8.8199	56.7297	1071.86	0.0107186	1.03014	60.097	0.00060097	1098.68	243.946	4.50376	0.12	0.66	0.355833	0.176467	2.01643	203	2330
886	Female	2	23988.8	14305.5	1.6769	4.38001	4.1555	1.22451	3018.85	635.207	6.35207	400.371	4.00371	1.58654	1514.36	302.872	129.379	25.8758	11.7049	6.46295	47.6809	1019.88	0.0101988	1.00855	54.21	0.0005421	825.183	200.319	4.11936	0.06	0.64	0.211267	0.1922	1.0992	217	4128
765	Male	4	9426.77	7601.44	1.24013	3.97436	3.8809	1.09347	2906.05	3435.68	34.3568	996.815	9.96815	3.44666	42825.4	8565.07	3311.08	662.216	12.9339	66.4332	249.297	1756.74	0.0175674	1.24471	538.392	0.00538392	13312.1	1304.81	10.2023	0.3	2.47	2.25867	1.22767	1.8398	608	6793
780	Male	4	15841	9936.12	1.59428	4.19978	3.99722	1.20257	2947.88	3071.13	30.7113	891.308	8.91308	3.44565	58179.5	11635.9	4563.97	912.794	12.7476	102.411	378.88	2223.24	0.0222324	1.34699	834.453	0.00834453	36421.4	3353.29	10.8614	0.4	2.34	3.01908	1.49525	2.01912	841	13221
783	Male	4	11096.4	9446.02	1.17472	4.04518	3.97525	1.06993	2836.76	3619.45	36.1945	1090.84	10.9084	3.31803	99716.4	19943.3	8970.64	1794.13	11.1159	164.471	551.003	3365.09	0.0336509	1.527	2042.78	0.0204278	4151.22	226.4	18.3358	0.69	2.73	5.07567	2.4752	2.05061	1194	16463
820	Male	4	12653.5	8395.5	1.50718	4.10221	3.92405	1.17817	2840.56	1215.84	12.1584	443.633	4.43633	2.74064	12472.4	2494.48	974.752	194.95	12.7955	43.944	205.165	1205.03	0.0120503	1.081	158.043	0.00158043	19637.5	1875.14	10.4726	0.2	1.45	1.37875	0.550067	2.50651	609	9988
821	Male	4	9052.49	6989.83	1.29509	3.95677	3.84447	1.1123	3002.38	913.932	9.13932	347.958	3.47958	2.62656	9275.79	1855.16	619.208	123.842	14.9801	35.5909	202.987	1026.28	0.0102628	1.01127	166.499	0.00166499	649.711	226.4	2.86975	0.16	1.59	0.907167	0.496833	1.8259	349	3713
826	Male	4	12256.4	13455.9	0.91086	4.08836	4.12891	0.959451	3300.78	1912.95	19.1295	720.878	7.20878	2.65364	28769.7	5753.94	2379.01	475.801	12.0932	66.003	300.789	1640.75	0.0164075	1.21504	561.891	0.00561891	12827.4	1165.41	11.0067	0.3	2.07	2.56854	1.16083	2.21267	-	23312
628	Female	4	12309.8	9328.64	1.31957	4.09025	3.96982	1.12043	2986.74	3246.89	32.4689	1091.89	10.9189	2.97364	60743.5	12148.7	4945.65	989.131	12.2822	90.5888	374.164	2011.07	0.0201107	1.30343	1106.32	0.0110632	18599.2	1933.49	9.61951	0.46	2.3	4.5945	2.276	2.01867	774	9690
637	Female	4	8499.99	9335.51	0.910501	3.92942	3.97014	0.95928	2884.08	1905.96	19.0596	730.212	7.30212	2.61015	27523.3	5504.67	2380.1	476.021	11.5639	65.1894	288.813	1386.58	0.0138658	1.14194	381.457	0.00381457	8874.95	950.955	9.33268	0.22	2.01	1.06717	0.673083	1.58549	577	4385
641	Female	4	9148.51	7598.94	1.20392	3.96135	3.88075	1.0806	3008.71	1981.01	19.8101	585.255	5.85255	3.38486	37826.4	7565.28	3064.58	612.915	12.3431	104.726	381.89	1813.7	0.018137	1.25856	727.069	0.00727069	14477.4	1367	10.5907	0.4	2.42	2.4604	1.1322	2.17311	541	7147
643	Female	4	7572.96	5635.12	1.34388	3.87927	3.7509	1.12836	2990.12	1667.23	16.6723	554.467	5.54467	3.0069	27911.3	5582.25	2214.24	442.848	12.6054	79.8691	334.823	1443.23	0.0144323	1.15934	425.302	0.00425302	8243.1	967.697	8.51827	0.4	2.46	2.16767	1.22758	1.7658	349	6770
646	Female	4	11707.5	9066.59	1.29128	4.06847	3.95744	1.11102	2980	2721.85	27.2185	843.944	8.43944	3.22516	42901.1	8580.22	3443.1	688.62	12.46	81.5955	315.234	2160.08	0.0216008	1.33447	918.874	0.00918874	20078.7	2150.34	9.33746	0.39	2.53	2.43593	1.28847	1.89057	-	13643
414	Male	6	7358.61	7700.19	0.95564	3.8668	3.8865	0.980294	3073.36	2775.89	27.7589	727.553	7.27553	3.81538	59841.9	11968.4	4709.21	941.843	12.7074	129.454	431.154	3639.37	0.0363937	1.56103	5245.81	0.0524581	26413.5	1919.08	13.7636	0.54	2.42	3.50083	1.41433	2.47525	982	9421
527	Male	6	8769.12	6592.86	1.33009	3.94296	3.81907	1.12388	2917.88	2926.59	29.2659	757.15	7.5715	3.86527	49678	9935.6	3974.78	794.955	12.4983	104.993	339.494	3691.08	0.0369108	1.56715	3724.66	0.0372466	22710.6	1926.83	11.7865	0.32	2.85	2.77775	1.18532	2.34347	982	13857
528	Male	6	7473.86	6339.8	1.17888	3.87354	3.80208	1.07147	2954.21	2001.75	20.0175	610.686	6.10686	3.27786	44053.5	8810.7	2930	585.999	15.0353	95.9575	440.151	2473.42	0.0247342	1.3933	1276.72	0.0127672	11875.1	1151.9	10.3092	0.25	2.21	2.00887	1.13307	1.77295	601	23431
415	Male	6	7823.23	6596.31	1.186	3.89339	3.8193	1.07409	3051.39	2072.91	20.7291	604.76	6.0476	3.42766	40505.6	8101.12	3245.86	649.172	12.4792	107.344	390.809	2182.82	0.0218282	1.33902	2369.81	0.0236981	13025.4	1087.07	11.9822	0.36	1.83	2.23625	0.724417	3.08697	571	18446
560	Male	6	4017.28	6167.38	0.651376	3.60393	3.7901	0.813832	3073.8	2739.88	27.3988	723.552	7.23552	3.78671	48239	9647.8	3652.65	730.531	13.2066	100.964	352.125	2621.23	0.0262123	1.4185	2528.61	0.0252861	43610.5	4245.88	10.2712	0.41	2.44	2.43073	0.828467	2.93401	-	12137
553	Female	6	7446.58	9668.59	0.770182	3.87196	3.98536	0.886593	3089.83	7517.52	75.1752	2153.62	21.5362	3.49064	127402	25480.4	15184.1	3036.83	8.39048	141.01	338.947	8332.66	0.0833266	1.92078	12350.7	0.123507	56524.1	5529.24	10.2228	0.73	3.45	6.717	3.08387	2.17811	941	18425
613	Female	6	9745.54	10558.5	0.923007	3.98881	4.0236	0.965205	3005.33	4553.39	45.5339	1279.75	12.7975	3.55802	68728	13745.6	6806.69	1361.34	10.0971	106.375	301.876	5070.09	0.0507009	1.70502	7113.88	0.0711388	35237	2652.15	13.2862	0.5	2.37	5.58307	2.46433	2.26555	192	17368
555	Female	6	7247.26	6964.34	1.04062	3.86017	3.84288	1.01729	2975.76	3609.17	36.0917	962.789	9.62789	3.74866	84870	16974	8044.2	1608.84	10.5505	167.102	470.302	5261.58	0.0526158	1.72112	8895.7	0.088957	44905.8	3317.68	13.5353	0.49	2.3	4.108	1.70547	2.40872	747	15048
615	Female	6	5860.97	7591.06	0.772089	3.76797	3.8803	0.887668	3230.52	7923.17	79.2317	2890.18	28.9018	2.74141	219485	43897	27355.1	5471.02	8.02354	189.297	554.033	22070.9	0.220709	2.34382	28556.1	0.285561	124617	13946.7	8.9352	1.48	5.1	9.24875	4.75242	1.94612	715	16748
563	Female	6	6814.08	5896.38	1.15564	3.83341	3.77059	1.06282	3035.75	4935.1	49.351	1406.57	14.0657	3.5086	143338	28667.5	13464.8	2692.96	10.6454	191.456	580.89	8240.44	0.0824044	1.91595	13636.5	0.136365	56363.2	4534.33	12.4303	0.71	3.61	7.3275	2.53242	2.89348	697	15306
578	Female	6	6931.42	7625.79	0.908945	3.84082	3.88228	0.958537	3090.5	5467.66	54.6766	1610.17	16.1017	3.39572	126388	25277.6	10578.9	2115.78	11.9472	131.401	462.31	10925	0.10925	2.03842	16719.3	0.167193	88190.9	7139.23	12.353	0.88	2.65	6.12213	2.58013	2.3728	-	14736
268	Male	12	4601.73	6629.8	0.694098	3.66292	3.8215	0.841421	2995.19	12156.9	121.569	1659.71	16.5971	7.32471	202589	40517.8	14040.5	2808.09	14.4289	169.191	333.29	70846.4	0.708464	2.85032	100756	1.00756	162504	6720.86	24.179	0.73	4.23	7.52407	1.5414	4.88132	900	-
271	Male	12	4711.11	6156.58	0.765215	3.67312	3.78934	0.883783	2966.89	12468.2	124.682	1935.71	19.3571	6.44117	170549	34109.8	11570.9	2314.18	14.7395	119.552	273.574	44712.7	0.447127	2.65043	67892.3	0.678923	117414	5181.49	22.6602	0.81	3.81	6.78742	1.9028	3.56707	700	16605
288	Male	12	4493.53	8239.3	0.545378	3.65259	3.91589	0.736697	3008.29	14993.9	149.939	2453.43	24.5343	6.11141	236505	47301	14468.6	2893.73	16.346	117.946	315.468	46728.8	0.467288	2.66959	64686	0.64686	126303	6326.31	19.9647	0.69	3.81	8.40692	2.02025	4.16132	884	18611
291	Male	12	4582.85	7874.68	0.581973	3.66114	3.89623	0.764903	3081.8	17016.8	170.168	2746.02	27.4602	6.19689	244852	48970.3	19772.2	3954.44	12.3836	144.007	287.777	115466	1.15466	3.06245	126871	1.26871	209611	9246.46	22.6693	1.06	4.85	10.2328	2.46358	4.15362	691	26461
295	Male	12	5035.1	7911.24	0.636449	3.70201	3.89824	0.803763	3170.53	11976.4	119.764	1752.97	17.5297	6.83206	181298	36259.7	10871.2	2174.25	16.6769	124.032	302.76	45845	0.45845	2.66129	72123.7	0.721237	269060	13530.7	19.8851	0.82	3.92	8.66617	2.02342	4.28294	601	20269
298	Male	12	4748.52	7267.09	0.653428	3.67656	3.86136	0.815198	3177.01	13543.7	135.437	2146.98	21.4698	6.30826	240766	48153.2	16399.4	3279.88	14.6814	152.767	355.54	65085	0.65085	2.81348	104524	1.04524	229699	7505.68	30.6033	1.04	4.37	8.83333	2.12167	4.16339	-	22252
264	Female	12	7442.86	7331.84	1.01514	3.87174	3.86521	1.00653	3013.78	23134.5	231.345	4124.75	41.2475	5.6087	270469	54093.9	32281.1	6456.22	8.37857	156.524	233.823	92087.2	0.920872	2.9642	157693	1.57693	207149	12848.4	16.1225	1.75	5.61	8.732	4.55	1.91912	726	19020
265	Female	12	4778.41	8679.65	0.55053	3.67928	3.9385	0.740781	3006.6	19675.4	196.754	3185.29	31.8529	6.17695	349789	69957.9	29384.4	5876.88	11.9039	184.501	355.561	100004	1.00004	3.00002	175662	1.75662	285428	13177.5	21.6603	1.19	5.65	8.02907	3.0188	2.65969	950	23149
267	Female	12	3429.31	5716.39	0.599908	3.53521	3.75712	0.778085	3057.3	16641.1	166.411	3063.36	30.6336	5.43231	360493	72098.5	36390.8	7278.17	9.90614	237.588	433.255	104468	1.04468	3.01898	160704	1.60704	248286	14835.7	16.7357	1.42	5.03	7.69654	2.46958	3.11653	699	21383
388	Female	12	4473.57	8706.65	0.513811	3.65065	3.93985	0.710803	3274.46	26300.3	263.003	6606.94	66.0694	3.98072	487667	97533.4	66964.5	13392.9	7.28247	202.71	370.845	136306	1.36306	3.13452	257876	2.57876	360701	33546.7	10.7522	2.18	7.15	8.38383	4.8015	1.74609	1037	27880
389	Female	12	4579.35	8196.09	0.558724	3.6608	3.91361	0.747197	3301.5	21204.1	212.041	4471.61	44.7161	4.74193	384751	76950.1	42177.5	8435.5	9.12218	188.645	362.902	123675	1.23675	3.09228	205701	2.05701	563605	29454.2	19.1349	1.6	6.23	8.87933	3.22613	2.75231	-	23389
395	Female	12	3618.81	6785.85	0.533288	3.55857	3.8316	0.726961	3402.71	24799.7	247.997	5915.97	59.1597	4.19198	431437	86287.5	53421	10684.2	8.07618	180.599	347.938	184235	1.84235	3.26537	359163	3.59163	629113	33886.5	18.5653	1.49	7	8.44554	3.69892	2.28325	-	22709
