# Supplementary material for: Soluble cerebral Aβ protofibrils link Aβ plaque pathology to changes in CSF Aβ42/Aβ40 ratios, neurofilament light and tau in Alzheimer’s disease model mice
Source: Nat Aging. 2025 Feb 12;5(3):366–75. doi: 10.1038/s43587-025-00810-8 (PMC11922755; doi:10.1038/s43587-025-00810-8)
Supplement: Supplementary file 4 — Exact P values for Fig. 1. [file 43587_2025_810_MOESM4_ESM.xlsx]

## Sheet: Figure 1a
	exact P-value
Comparison
2 vs 4 month	0.000053867700927
2 vs 6 month	0.000002835142154
2 vs 12 month	0.000001479204602
4 vs 6 month	0.012406582066025
4 vs 12 month	0.000005177216107
6 vs 12 month	0.000153097676317

## Sheet: Figure 1b
	exact P-value
Comparison
2 vs 4 month	0.015896642057633
2 vs 6 month	0.000023815194094
2 vs 12 month	0.000011907597047
4 vs 6 month	0.010382290568049
4 vs 12 month	0.00018995452432
6 vs 12 month	0.001040497170528

## Sheet: Figure 1c
	exact P-value
Comparison
2 vs 4 month	0.000227326852714
2 vs 6 month	0.001439736733854
2 vs 12 month	0.000021650176449
4 vs 6 month	0.475689016865489
4 vs 12 month	0.090744549568079
6 vs 12 month	0.619292472233651

## Sheet: Figure 1f
	Exact P-value
Comparison (months)
2vs4	0.00140056
2sv6	3.40217e-05
2vs12	1.77505e-05
4vs6	0.0103823
4vs12	0.00168777
6vs12	0.0512189

## Sheet: Figure 1g
	Kruskal wallis test
	Group	N	Mean Rank
Insoluble_Ab42_Ab40_ratio_cortex	5xFAD 2 m	11	19.18
	5xFAD 4 m	11	27.18
	5xFAD 6 m	11	22.00
	5xFAD 12 m	12	23.58
	Total	45
Test Statisticsa,b
	Insoluble_Ab42_Ab40_ratio_cortex
Kruskal-Wallis H	2.132
df	3
Asymp. Sig.	.545
a Kruskal Wallis Test
b Grouping Variable: Group
Individual comparisons (mann whitney-U test)
Comparison (months)	Exact P-value
2vs4	0.193187
2vs6	0.519032
2vs12	0.525399
4vs6	0.242648
4vs12	0.694703
6vs12	0.880112

## Sheet: Figure 1h
	exact P-value
Comparison
2 vs 4 month	0.000442947295232
2 vs 6 month	0.000071052632886
2 vs 12 month	0.000048650074185
4 vs 6 month	0.052730943056983
4 vs 12 month	0.000173833183641
6 vs 12 month	0.000282107565498
