# Supplementary material for: Soluble cerebral Aβ protofibrils link Aβ plaque pathology to changes in CSF Aβ42/Aβ40 ratios, neurofilament light and tau in Alzheimer’s disease model mice
Source: Nat Aging. 2025 Feb 12;5(3):366–75. doi: 10.1038/s43587-025-00810-8 (PMC11922755; doi:10.1038/s43587-025-00810-8)
Supplement: Supplementary file 5 — Exact P values for Fig. 2. [file 43587_2025_810_MOESM5_ESM.xlsx]

## Sheet: Figure 2a
Simple linear regression model	CSF Ab42/40 ratio - Cortical Ab42/40 immunoreactivty
exact P-value	2.0345E-7

## Sheet: Figure 2b
Simple linear regression model	CSF ab42/40 ratio - Brain insoluble ab42/40 ratio
exact P-value	0.741273

## Sheet: Figure 2c
Simple linear regression model	CSF ab42/40 ratio - ab42/40 ratio in brain soluble protofibrils
exact P-value	6.8948e-11

## Sheet: Figure 2d
multiple linear regression model (CSF Ab42/40ratio~ log_FA+ log_Area+log_TBSprotofibrils+gender)
	Insoluble ab42/40 ratio (formic acid)	Area ab42/40 ratio (IHC)	Brain soluble protofibrils ab42/40 ratio
exact P-value	0.0428	0.4863	6.73E-6
Partial R2	0.0111321660	0.0125109903	0.4090913471
β	0.198023	(-) 0.115899	0.761163
