# Supplementary material for: Soluble cerebral Aβ protofibrils link Aβ plaque pathology to changes in CSF Aβ42/Aβ40 ratios, neurofilament light and tau in Alzheimer’s disease model mice
Source: Nat Aging. 2025 Feb 12;5(3):366–75. doi: 10.1038/s43587-025-00810-8 (PMC11922755; doi:10.1038/s43587-025-00810-8)
Supplement: Supplementary file 6 — Exact P values for Fig. 3. [file 43587_2025_810_MOESM6_ESM.xlsx]

## Sheet: Figure 3a
Simple linear regression model	CSF nfl - Cortical Ab42/40 immunoreactivty
exact P-value	2.44182e-05

## Sheet: Figure 3b
Simple linear regression model	CSF Nfl - Brain insoluble ab42/40 ratio
exact P-value	0.188681

## Sheet: Figure 3c
Simple linear regression model	CSF Nfl - ab42/40 ratio in brain soluble protofibrils
exact P-value	7.7e-10

## Sheet: Figure 3d
multiple linear regression model (CSF Nfl~ log_FA+ log_Area+log_TBSprotofibrils+gender)
	Insoluble ab42/40 ratio (formic acid)	Area ab42/40 ratio (IHC)	Brain soluble protofibrils ab42/40 ratio
exact P-value	0.002329	0.251636	0.000277
Partial R2	0.17041356	0.03633777	0.31081152
β	- 0.3649	0.2338	0.7981

## Sheet: Figure 3f
Simple linear regression model	CSF t-tau- Cortical Ab42/40 immunoreactivty
exact P-value	0.00048817

## Sheet: Figure 3g
Simple linear regression model	CSF t-tau - Brain insoluble ab42/40 ratio
exact P-value	0.663442

## Sheet: Figure 3h
Simple linear regression model	CSF t-tau- ab42/40 ratio in brain soluble protofibrils
exact P-value	3.17609e-06

## Sheet: Figure 3i
multiple linear regression model (CSF t-tau~ log_FA+ log_Area+log_TBSprotofibrils+gender)
	Insoluble ab42/40 ratio (formic acid)	Area ab42/40 ratio (IHC)	Brain soluble protofibrils ab42/40 ratio
exact P-value	0.00450	0.42857	0.00237
Partial R2	0.1846361	0.0203348	0.2612486
β	- 0.3951	0.1710	0.6396
