# Supplementary material for: Soluble cerebral Aβ protofibrils link Aβ plaque pathology to changes in CSF Aβ42/Aβ40 ratios, neurofilament light and tau in Alzheimer’s disease model mice
Source: Nat Aging. 2025 Feb 12;5(3):366–75. doi: 10.1038/s43587-025-00810-8 (PMC11922755; doi:10.1038/s43587-025-00810-8)
Supplement: Supplementary file 7 — Exact P values for Extended Data Fig. 1. [file 43587_2025_810_MOESM7_ESM.xlsx]

## Sheet: ED fig1a
Comparison (months)	Exact P-value
2vs4	0.000552853
2vs6	2.83514e-06
2vs12	1.4792e-06
4vs6	0.000189955
4vs12	1.4792e-06
6vs12	0.000980713

## Sheet: ED fig 1b
Comparison (months)	Exact P-value
2vs4	0.948729
2vs6	0.30799
2vs12	0.211497
4vs6	0.101416
4vs12	0.0512189
6vs12	0.525399
