# Supplementary material for: Soluble cerebral Aβ protofibrils link Aβ plaque pathology to changes in CSF Aβ42/Aβ40 ratios, neurofilament light and tau in Alzheimer’s disease model mice
Source: Nat Aging. 2025 Feb 12;5(3):366–75. doi: 10.1038/s43587-025-00810-8 (PMC11922755; doi:10.1038/s43587-025-00810-8)
Supplement: Supplementary file 8 — Exact P values for Extended Data Fig. 2. [file 43587_2025_810_MOESM8_ESM.xlsx]

## Sheet: ED 2a
Comparison (months)	Exact P-value
2vs4	2.83514e-06
2vs6	2.83514e-06
2vs12	1.4792e-06
4vs6	0.0335964
4vs12	1.4792e-06
6vs12	0.000400864
	1

## Sheet: ED 2b
Comparison (months)	Exact P-value
2vs4	2.83514e-06
2vs6	2.83514e-06
2vs12	1.4792e-06
4vs6	0.0976763
4vs12	0.000383114
6vs12	0.107247

## Sheet: ED 2c
Comparison (months)	Exact P-value
2vs4	1.9846e-05
2vs6	2.83514e-06
2vs12	1.4792e-06
4vs6	0.00410245
4vs12	1.4792e-06
6vs12	1.03544e-05

## Sheet: ED 2d
Comparison (months)	Exact P-value
2vs4	2.83514e-06
2vs6	2.83514e-06
2vs12	1.4792e-06
4vs6	0.00832965
4vs12	1.4792e-06
6vs12	0.000400864

## Sheet: ED 2e
Comparison (months)	Exact P-value
2vs4	2.83514e-06
2vs6	2.83514e-06
2vs12	1.4792e-06
4vs6	5.67028e-06
4vs12	1.4792e-06
6vs12	1.4792e-06

## Sheet: ED 2f
Comparison (months)	Exact P-value
2vs4	5.38677e-05
2vs6	2.83514e-06
2vs12	1.4792e-06
4vs6	0.00244673
4vs12	1.4792e-06
6vs12	2.95841e-06

## Sheet: ED 2g
Comparison (months)	Exact P-value
2vs4	3.40217e-05
2vs6	2.83514e-06
2vs12	1.4792e-06
4vs6	0.0103823
4vs12	1.4792e-06
6vs12	0.000400864

## Sheet: ED 2h
Comparison (months)	Exact P-value
2vs4	2.83514e-06
2vs6	2.83514e-06
2vs12	1.4792e-06
4vs6	0.00185985
4vs12	1.4792e-06
6vs12	1.4792e-06

## Sheet: ED 2i
Comparison (months)	Exact P-value
2vs4	2.83514e-06
2vs6	2.83514e-06
2vs12	1.4792e-06
4vs6	0.0128375
4vs12	1.4792e-06
6vs12	1.4792e-06

## Sheet: ED 2j
Comparison (months)	Exact P-value
2vs4	8.50543e-05
2vs6	2.83514e-06
2vs12	1.4792e-06
4vs6	0.0879461
4vs12	1.4792e-06
6vs12	0.000205609
