# Supplementary material for: Soluble cerebral Aβ protofibrils link Aβ plaque pathology to changes in CSF Aβ42/Aβ40 ratios, neurofilament light and tau in Alzheimer’s disease model mice
Source: Nat Aging. 2025 Feb 12;5(3):366–75. doi: 10.1038/s43587-025-00810-8 (PMC11922755; doi:10.1038/s43587-025-00810-8)
Supplement: Supplementary file 9 — Raw data for all measurements in AppNL-G-F/NL-G-F mice. [file 43587_2025_810_MOESM9_ESM.xlsx]

## Sheet: Sheet1
ID	Gender	Age	CSF Aβ40 (pg/ml)	CSF Aβ42 (pg/ml)	CSF Aβ42/Aβ40	Aβ42 in PF (pg/ml)	Cortical Aβ42 (% Area)
164	F	1	1046	4072	3.89293	207.79	0.057
219	M	1	812	3267	4.0234	220.237	0.00544444
165	F	1	1168	5175	4.43065	210.727	0.000341401
220	M	1	974	4084	4.19302	211.64	0.000918467
212	F	1	520	2168	4.16923	221.408	0.000623644
215	F	1	850	3810	4.48235	212.801	0.00119623
153	M	2	533	1878	3.52345	2467.09	1.09178
151	F	2	775	3275	4.22581	2342.94	0.764444
158	M	2	875	3792	4.33371	2472.54	1.08589
152	F	2	654	2734	4.18043	1990.71	1.40639
160	M	2	787	3754	4.77001	1695.92	1.00178
202	F	2	389	1426	3.66581	2269.44	0.916778
161	M	2	770	3016	3.91688	2419.6	1.12122
203	F	2	654	2156	3.29664	4915.16	0.692
206	M	2	876	3409	3.89155	4292.4	0.577444
204	F	2	401	1254	3.12718	2958.01	0.682556
207	M	2	582	2315	3.97766	2219.84	0.742556
208	M	2	639	2347	3.67293	2798.63	0.705333
129	F	4	594	1958	3.2963	21162.5	7.66389
132	M	4	693	2355	3.39827	22529.5	3.868
130	F	4	699	2399	3.43205	25393.1	6.88178
133	M	4	788	2485	3.15355	24307.4	7.55956
131	F	4	733	2399	3.27285	31349.7	10.9656
134	M	4	929	3209	3.45425	21324	6.51933
142	F	4	637	1560	2.44898	32217.7	10.3506
143	F	4	809	2227	2.75278	25391.4	5.88011
140	M	4	746	2448	3.2815	19767.5	6.32133
30	M	6	615	1056	1.71707	32214.4	11.0453
21	F	6	834	1099	1.31775	27776.8	10.3652
31	M	6	756	1628	2.15344	38462.5	13.8682
98	F	6	461	816	1.77007	36970.1	9.32078
32	M	6	571	1226	2.14711	25469.5	8.85789
36	F	6	470	862	1.83404	36952.2	12.5256
38	M	6	585	1129	1.92991	37718.7	17.5672
39	M	6	701	1175	1.67618	62081.8	13.6463
96	F	6	682	1265	1.85484	41522.1	14.7517
100	M	6	705	1359	1.92766	38638.9	20.8683
101	M	6	704	1427	2.02699	36381.9	9.86322
102	M	6	743	1497	2.0148	33296.9	20.7826
103	M	6	754	1466	1.9443	29882	16.7179
7	M	9	591	619	1.04738	40212.9	19.5238
1	F	9	569	656	1.1529	53542.1	15.7883
9	M	9	624	810	1.29808	49011	16.3673
65	F	9	730	880	1.20548	58583.2	13.6253
70	M	9	692	816	1.17919	38684.4	18.825
64	F	9	566	841	1.48587	45047.6	28.0677
13	M	9	399	626	1.56892	64149.5	12.6882
66	F	9	466	652	1.39914	77781.4	24.8412
15	M	9	572	837	1.46329	84182.1	15.4969
68	F	9	554	768	1.38628	42728.7	28.8017
16	M	9	485	771	1.58969	60345.7	16.3546
69	M	9	703	799	1.13656	51150.2	30.414
