# Supplementary material for: Soluble cerebral Aβ protofibrils link Aβ plaque pathology to changes in CSF Aβ42/Aβ40 ratios, neurofilament light and tau in Alzheimer’s disease model mice
Source: Nat Aging. 2025 Feb 12;5(3):366–75. doi: 10.1038/s43587-025-00810-8 (PMC11922755; doi:10.1038/s43587-025-00810-8)
Supplement: Supplementary file 10 — Exact P values for Extended Data Fig. 5. [file 43587_2025_810_MOESM10_ESM.xlsx]

## Sheet: ED fig 5a
Comparison (months)	exact p-value
1vs2	0.024455936220642
1vs4	0.015784215784216
1vs6	0.000073713696005
1vs9	0.000107735401853
2vs4	0.638145136597152
2vs6	0.00005345845432
2vs9	7.396E-7
4vs6	0.00000804149411
4vs9	0.00000680434117
6vs9	0.000004999711555

## Sheet: ED fig 5b
Comparison (months)	exact p-value
1vs2	0.000107735401853
1vs4	0.0003996003996
1vs6	0.000073713696005
1vs9	0.000107735401853
2vs4	0.00000680434117
2vs6	3.8459E-7
2vs9	7.396E-7
4vs6	0.000180933617466
4vs9	0.00000680434117
6vs9	0.000074995673327

## Sheet: ED fig 5c
Comparison (months)	exact p-value
1vs2	0.000107735401853
1vs4	0.0003996003996
1vs6	0.000073713696005
1vs9	0.000107735401853
2vs4	0.00000680434117
2vs6	3.8459E-7
2vs9	7.396E-7
4vs6	0.000180933617466
4vs9	0.00000680434117
6vs9	0.015971770859373

## Sheet: ED fig 5e
multiple linear regression model (scale(CSF ab42/40)~ scale(log_Area) +scale (log_ab42_PF) +gender)
	Area (IHC)	Protofibrils (ab42)
exact P-value	0.0553	3.92E-7
Partial R2	0.418125623	0.074429456
β	0.41641	-1.24015

## Sheet: ED fig 5f
multiple linear regression model (scale(CSF ab42)~ scale(log_Area) +scale (log_ab42_PF) +gender)
	Area (IHC)	Protofibrils (ab42)
exact P-value	0.99919	0.00144
Partial R2	2.185253E-8	0.1924673
β	-0.0002485	- 0.8176483
